# Supplementary material for: Species diversity and phylogeography of Cornus kousa (Asian dogwood) captured by genomic and genic microsatellites
Source: Ecol Evol. 2020 Jul 11;10(15):8299–312. doi: 10.1002/ece3.6537 (PMC7417245; doi:10.1002/ece3.6537)
Supplement: Supplementary file 1 — Appendix S1 [file ECE3-10-8299-s002.xlsx]

## Sheet: SSR loci properties
gSSR (n= 130)
locus	Fwd primer	Rev primer	GenBank#	Motif	%amp	Allele size range [bp]
CK005	GCATTTGTCCTTTGTTTGACAT	TTTTTCGCGAAGTGTTCTCTAC	EU544308	[AC]20	96	199-275
CK015	GTCAAATTTTTGATCTTTCTCTCT	GGAGAGACAGAGTACAGTAGAGGT	EU125523	[CT]10	98	102-143
CK016	AGCAACAGCACGTCTCTCTAAAT	AGAGGTACAGCCTGAGGGAG	EU821710	[CTG]4	100	152-158
CK029	AATTTAGGTTAAGGTTTTGATTTG	AGAGAGAATAGGTTACAGCATCAT	EU125524	[TC]8	89	97-113
CK031	TGTCACTGCTTACAGAAACAAT	TATGACGAGATTGTATAAGTTGCT	EU125525	[CT]7	98	112-140
CK040	CCAAGTCAGTTTGGTAGTAATTC	AGTGCAACTTTTACTTGCTATGT	EU125526	[GT]16	80	72-111
CK043	TTGAGACCCTCTTCATAGTCTAGT	CTACAATCCTAAACAGCTAAACAA	EU125527	[AT]6	98	92-118
CK047	GAAAGAGATAAAAGATGGTTCAAT	CTTATAGAGTAAGCCCACCATC	EU125528	[AC]6	82	118-130
CK058	CTTAAGTCACAAAGACAATGAAAT	AAGAGAGTTCAGATTTATCTTTGC	EU544309	[GT]10	84	142-196
CK065	CTTAGTTCTCACACATTCTTTTGT	TCTTCATCCATTTTGATTTTC	EU821752	[GT]15	87	130-175
CK066	ACTCTGCCAGAAGTAGAGAAAC	TTAAAACAAATCAGATAGGAAATG	EU821753	[AC]11	72	133-181
CK068	GTACAAGTTGATTGACTGATTGTT	TTTACAATAGGGAGTGTTTAATGA	EU821755	[AC]14	88	109-138
CK070	CTTTTCTACACCCTTAACAAGTG	TAGACAATATGTGCTTAATTGGTT	EU544310	[GT]9	99	108-127
CK071	CTGCTCGGTTAAGGTATGTT	TTTAAAGTGCGTTGTATACATAAAT	EU544311	[TG]9	92	104-127
CK072	AGCACTCATAGTCCTTGCAC	GTTAAAACGAAGAAGATACAACAA	EU544312	[GT]10	100	105-124
CK076	CGGGTTCATGGTGAGTGG	CACCTCTCATCACCCCAACT	EU821760	[GA]8	99	153-158
CK089	GCAGAAGCCCAAAGTTGTTC	GGAGGAGGGTTCAGTAGAGCA	EU821773	[CCT]6	98	93-110
CK092	TACTGTGAGAACAAAACAAAATG	TCATTTTCTAACTTTTTACCTCAA	EU821776	[AG]13	94	97-143
Overall					92
eSSR (n = 124)
locus	Fwd primer	Rev primer	Amplified Sequence	Motif	%amp	Allele size range [bp]	SSR ID
Ckest01	CAACTCGCATTACCAACACCG	TTTGCAGTGGTAGTTTACGCG	caactcgcattaccaacaccgattaacaaacaagaagnnnnnnnnnnnnnnnnaattttatttgtcaataacaaaaaatgcataatttattatatacatgtgtgtgtgtgtgtgtgcgtgcgcgtgcgcgtaaactaccactgcaaa	[TG]9	85	156-178	scaffold9268_ssr206
Ckest02	AGGGATGTGCGTAGAACAAGG	ACCAGAATCCTCAGGTACTATGG	agggatgtgcgtagaacaaggattggaaagggggttttttggaattgtactctctctaaccttcgttgttttaggtttatgtgtgctatctctctctctcaactacagaccatagtacctgaggattctggt	[TC]6	99	131-144	scaffold27357_ssr2271
Ckest06	AAAGCGTTAGTAAACAGGCGC	GGTACTCTCATGTGAATCGTGC	aaagcgttagtaaacaggcgctaactctttgaaaatattatcagtatgaattttcacccttcaagataaaaaaaaaaaaaagcaacatcacatcattcttcgatctccatccaatttatatatatatatttgagtgcacgattcacatgagagtacc	[TA]6	98	145-166	scaffold12221_ssr481
Ckest09	AGTCCTCATGGTAGGGTAGGG	GCAGTGTTGAAATTAGGTGTGGG	agtcctcatggtagggtagggtgcatcacgcatgatgatgaagagaaaaaacatacaggaggaggtttaagtaaaaaagtagtaataggacatttcttgtggaatagtggcatgtgctttcacgtaaacaggaggaacatcaactggaggataggaaacaactgtctttgtctatgccatacatgcatttatgatgatagacctatttccaaatttcacaacactgtagggaaacatgaattcattgttaccactactactctctctctctctctccccacacctaatttcaacactgc	[CT]8	96	287-304	C473322_ssr311
Ckest17	ATGTTGGCAGCTACTCTACCG	TCTAATAACAAAGGTCTGGCCC	atgttggcagctactctaccggctactgatgcgacaatcttactccaacaacaactactgcaaggttattacactccctccctcaaccacgtttttcactctctctctcttggcaggcatttttttcttcttttgatttgagttatgagaggatgaaaattttagattcttgggccagacctttgttattaga	[CT]6	100	184-196	C376026_ssr122
Ckest18	GTCCATTCTAATTGACAACACTTCC	TCTGGCTCTTTGATCGAGTGG	gtccattctaattgacaacacttcctttcacacacacacatatatatatttaacggccattgtaaagaagaatggaatataacctagaatgtcgctgtagcttctgacgtgaactcagnagaatgtcgctgtagcttctgacgtgaactcaggccgtcggtgtaaacttcctctttagggtacttagatcggacggtagtcgaccgatcatctttctcctcggaaattgcaaagagggagggacgccactcgatcaaagagccaga	[CA]6	99	231-263	scaffold7655_ssr51
Ckest22	GATGAAAGATCCGTACTGCCG	AAGATGGCAATTGCAGCTACG	gatgaaagatccgtactgccggaaaaggtaattcctgcggagagattattattattattattattttggccacgtgggacggtgggaagcggaggatcggctcaacgtagaggagccggaaccaagccggagaggcagattgtaaatataacacaaacaaacagtgaaaagaagaaagaacagaaactagtactagtatggtagtgtcttcttccttcactttctctgcaacatcaatggcgatccacaaatccccaaagaacagacaaaaatcaagatccccaattctcatactcacgatctccgtagctgcaattgccatctt	[AG]9	97	309-351	C493260_ssr178
Ckest23	TGTACTCAGCTCAGCTCAACC	TCGTCGACGCGAATAAGATCC	tgtactcagctcagctcaaccatggcatcaccatcgccctggagatggccatggaaggcatcgagcgactccgcgatcaaaatttcgacttcatcttcttctttcatttcctcaactgtctttcctaaccgattaattcacagaaagcgaactcgtctcgttactaactccttagattcttcttcttcttcttcgtcatcatcgtcttcttctgataatcctattaattccaggacaaaattgagaaaatctgttaacccaatttcatttccagatgagccaaagcacgagaccttttcgaatcgaaattatacccaaaagaggcgaaatttaagtttcaagtcgtttttcggacggagatctttgtggcgtaggatcttattcgcgtcgacga	[CA]8	94	373-388	C547397_ssr239
Ckest24	ACGCTGTGATGAACTGGTTGG	TAAGAAGCTGACAGTCACCGG	acgctgtgatgaactggttggaagtatgtgtgtggtggaggaggaggaggaggatagtatggcctgtaataattgtatggcacaatcgccactggtggcggcggtggcggtgccggctcggcttctttctttttctcttcttccttctttgcttcttcctttggttcttcctttttaccttcttccttctttggttcttcctttttaccttcttccttcttgggttcctctttttttgcctcctctttcttggcttcttccttctttggctcctctttcttgggttcttgagctggccctactgatagtatatctgctggccagaattttcgcaatttgctcgctacttttaccggatcagctgttccggtgactgtcagcttctta	[GGA]6	96	336-411	C510680_ssr166
Ckest27	GGTGAAATATACAAAGCCGCCC	GGGCTGTTTGATTCCTCGGG	ggtgaaatatacaaagccgcccttttttttttgttgttgttgttgttgttgttgctgaattcattgatggataaatgtaatgtgatacctcttaacctgacttcattggataataaatgctataaaaggagaagggcttgtaattaattaatttaaaaaggcccttgaattttagatgaagggagtttagttgacaaataaaaagattatgtagtggtaagagtcactatcactaccttttgacttcttagggtaaaaccccgaggaatcaaacagccc	[TTG]8	93	259-283	C455017_ssr53
Ckest28	TTCTGGCTCGGTACTTGTTCC	TCCTGGCATTGTAAAGGGTGG	ttctggctcggtacttgttcctgagtttgatgattttagtgatgatcagggatctctccgtcatgatgatgatgatgatgatggtgatgaggaggaggaggaagccattgaccaaaattgcactggtgacagtaaggtggtgccaccctttacaatgccagga	[ATG]7	98	155-171	C505633_ssr393
Ckest33	GTCTTTGTTCGGGTTGTTGGC	CCAGATTTGTAGGCCATGTCG	gtctttgttcgggttgttggccaaatctaactccattttcttatcagcagaccaactctgttcaagagcaaattggccttcttcgttttcgccatttctatatgatgaaatagttcaccaattcagtgcttgatttgtcaagtctttctctctttcatcattgatcacataagttcaataacaaaacaaacatgagaaaccaaaaagaagaagaagaagaagaagaagtggaactccataatcttcttcatagagttggatcttccaagagctcatcatcatgtccatcaccctcatcagtaaaatttattggtgcctcttaattttgatataatcgacatggcctacaaatctggt	[AAG]8	91	328-377	C495765_ssr386
Ckest41	AGGTGATTCCTCTGATTGTTAGGG	CAGCTCTCTGATTCTCCTTCCC	aggtgattcctctgattgttaggggttacaattgattagtaatcgtagtttgattgaatagttcattgttttcgactattgattgattgattggatttaggtgagaagggaaggagaatcagagagctg	[ATTG]4	100	121-139	C275705_ssr104
Ckest46	GGGATTTGGATTCGTTGTGGG	GCAATAACCGCACAATGAGGG	gggatttggattcgttgtgggattttgggccgtttttggcagtttggttataaagaagtcttggagacatgcctatttcagattcctagataaagctaaagattggatcgtcgtgctctttgcaattaatgttgctcgtttgcgacggatgatagagatgaggagaagctaaggtttaaggtaatggaaggtacaatttgttatgttttcatagttgttgcgtttttattttttatttatttatttactcacttcccattttgatccctcattgtgcggttattgc	[TTTA]4	98	270-280	C520150_ssr713
Ckest47	CAGGTAAATCATTCTCTGGTTGGC	GTCTCCATACACCAGTGAGCC	caggtaaatcattctctggttggcagttttagatgcaaaatggagattagatatatttgtatgtggacaatctgtcttttaagaaatgttcattttggagaaattgacattgtggatttaattaaagttatataattcgggaagcttgttatcattatttatttatttattggggggtattggttgtagtaactaaataacaatccctggttctaacagtttgtggctcactggtgtatggagac	[TTAT]4	99	240-274	C527946_ssr156
Ckest48	GGAGGGTAGGTTGTGATGATCG	GACACATCCTATGGTAACGCG	ggagggtaggttgtgatgatcgtgtctttttttccctttttctagcatatttatttatttattatttaattatttatttatttgtttattccttttcgcgttaccataggatgtgtc	[TATT]4	97	102-128	C430102_ssr256
Ckest49	ATGATAACACCTGTTCCCGGC	GACCATGGTTCGGTGTAGTGG	atgataacacctgttcccggcatactgcacccatagaaagtgaagatgttatggttatacgtggttttataatgggatgaggacattgccatatacttttgaaatgtacctttggcaacgtatctggacaattttatttatttatttatttttgtttcccctgtggtataagatggaatgaagttaagattattttaccactacaccgaaccatggtc	[TTTA]4	100	182-225	C545603_ssr417
Overall						97
egSSR (n = 123)
					%amp
Overall					95

## Sheet: eGene binned
egSSR								eSSR																																		gSSR
IND	Pop	Latitude	Longitude	Year	YearVariance	Source Institution	Institution ID	Ckest1		Ckest2		Ckest6		Ckest9		Ckest17		Ckest18		Ckest22		Ckest23		Ckest24		Ckest27		Ckest28		Ckest33		Ckest41		Ckest46		Ckest47		Ckest48		Ckest49		CK005		CK015		CK016		CK029
CMck33	China	29.658	116.044	1980	-0.736145	Carnegie Museum of Natural History Herbarium, Pittsburgh, PA, USA	12137252	165	165	135	135	158	158	0	0	189	189	236	236	317	317	0	0	336	336	0	0	162	162	349	347	128	128	277	277	243	243	116	116	216	216	215	215	122	128	154	154	106	113
Jenny01	China	31.555	110.434	2014	1.35228	Nowicki et al. 2018		169	169	133	133	152	152	289	289	189	189	233	233	320	320	380	380	379	379	272	272	160	160	347	345	123	123	274	274	243	243	116	116	216	216	248	248	115	128	154	154	104	106
Jenny02	China	31.555	110.434	2008	0.983732	Nowicki et al. 2018		0	0	131	131	152	152	291	291	189	189	236	236	314	314	380	380	379	379	272	272	160	160	342	342	123	123	274	274	243	243	116	116	218	225	253	253	118	118	154	154	106	106
Jenny03	China	31.555	110.434	2002	0.615187	Nowicki et al. 2018		169	169	133	133	147	147	297	297	189	189	233	233	314	314	378	378	379	379	264	272	160	160	342	342	123	123	274	274	243	243	116	116	216	216	268	268	128	128	154	154	106	106
Jenny04	China	31.403	110.483	2004	0.738035	Nowicki et al. 2018		172	172	133	133	155	155	295	295	192	192	231	231	320	320	383	383	379	379	275	275	162	162	347	345	128	128	277	277	243	243	116	116	216	216	248	272	120	120	154	154	106	106
Jenny05	China	31.443	110.393	2004	0.738035	Nowicki et al. 2018		169	172	135	135	152	152	295	295	192	192	238	238	320	320	383	383	382	382	275	275	168	168	342	342	128	128	277	277	0	0	116	116	216	216	261	275	113	113	154	154	106	106
Jenny06	China	31.443	110.393	2004	0.738035	Nowicki et al. 2018		169	169	135	135	152	152	291	291	192	192	238	238	317	317	383	383	384	384	272	272	160	160	349	373	123	123	277	277	243	243	0	0	216	216	265	270	118	118	154	154	99	99
Jenny07	China	31.618	110.44	2004	0.738035	Nowicki et al. 2018		0	0	133	133	152	152	289	289	189	189	233	245	311	311	380	380	376	376	272	272	160	160	347	373	123	123	274	274	240	240	116	116	216	216	248	265	118	118	154	154	106	106
Jenny08	China	31.618	110.44	2004	0.738035	Nowicki et al. 2018		169	169	133	133	152	152	289	289	189	189	236	245	314	314	380	380	379	379	272	272	160	160	342	342	123	123	274	274	243	243	116	116	216	216	248	272	115	115	154	154	106	106
Jenny09	China	31.618	110.44	2004	0.738035	Nowicki et al. 2018		169	169	131	131	152	152	289	289	189	189	233	245	311	311	380	380	379	379	272	272	160	160	339	339	123	123	274	274	243	243	116	116	216	216	265	272	118	118	154	154	106	106
Jenny10	China	31.618	110.44	2004	0.738035	Nowicki et al. 2018		169	169	133	133	147	147	291	291	189	189	236	245	314	314	380	380	379	379	272	272	160	160	342	342	123	123	274	274	243	243	0	0	216	216	248	272	115	125	154	154	0	0
Jenny11	China	31.618	110.44	2004	0.738035	Nowicki et al. 2018		0	0	131	131	152	152	289	289	189	189	236	236	314	314	378	383	373	373	269	275	160	160	339	339	123	123	274	274	243	243	0	0	216	216	257	257	118	118	154	154	104	104
Jenny12	China	31.618	110.44	2004	0.738035	Nowicki et al. 2018		0	0	131	131	152	152	291	304	189	189	236	236	314	314	378	383	379	379	272	272	160	160	342	342	123	123	274	274	243	243	116	116	216	216	257	272	111	118	154	154	106	106
Jenny13	China	30.317	119.441	2004	0.738035	Nowicki et al. 2018		165	169	131	131	0	0	295	295	189	189	233	233	351	351	380	380	379	379	272	272	157	157	331	331	123	123	274	274	243	243	116	116	216	216	253	253	113	120	154	154	106	106
Jenny14	China	30.317	119.441	2004	0.738035	Nowicki et al. 2018		0	0	135	135	152	152	295	297	189	189	238	238	314	314	378	378	379	379	272	272	160	160	342	342	128	139	274	274	243	243	116	116	216	216	253	253	109	109	154	154	106	106
Jenny15	China	30.317	119.441	2004	0.738035	Nowicki et al. 2018		169	169	135	135	152	152	289	289	192	192	233	240	317	317	380	386	382	382	275	275	162	162	347	345	123	123	274	274	243	243	116	116	216	216	272	272	120	128	154	154	106	106
Morris55	China	34.07	107.759	2008	0.983732	Morris Arboretum of the University of Pennsylvania, Philadelphia, PA, USA	2008-164*A	169	169	135	135	152	152	291	291	189	189	233	233	314	314	380	380	376	376	272	272	160	160	339	339	123	123	274	274	243	243	116	116	216	216	272	272	118	118	154	154	104	104
Morris56	China	34.07	107.759	2008	0.983732	Morris Arboretum of the University of Pennsylvania, Philadelphia, PA, USA	2008-164*B	169	169	135	135	152	152	291	291	189	189	233	233	314	314	380	380	376	376	269	269	160	160	339	345	123	123	274	274	240	240	116	116	216	216	248	272	118	128	154	154	104	104
Morris57	China	34.07	107.759	2008	0.983732	Morris Arboretum of the University of Pennsylvania, Philadelphia, PA, USA	2008-164*C	169	169	131	131	145	152	289	289	189	189	233	233	311	311	380	380	379	379	269	269	160	160	339	339	123	123	274	274	240	240	116	116	216	216	248	272	118	118	154	154	104	106
Morris58	China	34.07	107.759	2008	0.983732	Morris Arboretum of the University of Pennsylvania, Philadelphia, PA, USA	2008-164*D	169	169	135	135	145	152	291	291	189	189	233	233	311	311	380	380	376	376	269	269	160	160	342	342	123	123	274	274	240	240	116	116	216	216	261	272	118	128	154	154	106	106
Morris59	China	34.07	107.759	2008	0.983732	Morris Arboretum of the University of Pennsylvania, Philadelphia, PA, USA	2008-164*E	169	169	133	133	152	152	291	291	189	189	233	233	314	314	380	380	376	376	272	272	160	160	342	342	121	121	274	274	240	240	116	116	216	216	248	248	118	128	154	154	106	106
Morris60	China	34.386	106.122	2011	1.168	Morris Arboretum of the University of Pennsylvania, Philadelphia, PA, USA	2011-154*#	0	0	135	135	166	166	295	295	192	192	233	245	317	317	383	383	379	379	275	275	162	162	347	375	128	128	277	277	243	243	116	116	216	216	272	272	109	115	156	156	104	106
Morris61	China	34.386	106.122	2011	1.168	Morris Arboretum of the University of Pennsylvania, Philadelphia, PA, USA	2011-154*A	172	172	133	133	152	152	295	295	192	192	233	247	317	317	383	383	379	379	272	272	162	162	347	345	128	128	277	277	240	240	116	116	216	216	248	248	115	125	156	156	106	106
Morris62	China	34.386	106.122	2011	1.168	Morris Arboretum of the University of Pennsylvania, Philadelphia, PA, USA	2011-154*C	169	169	135	135	152	152	291	291	189	189	233	233	311	311	380	380	379	382	272	272	160	160	342	342	123	123	277	277	240	240	116	116	216	216	259	272	115	118	154	154	106	106
mort314	China	34.378	106.12	1986	-0.3676	Morton Arboretum, Lisle, IL, USA	314-2011*2	169	169	133	133	152	152	289	289	189	189	236	236	309	309	380	380	376	376	269	269	160	160	339	339	123	123	274	274	240	240	116	116	216	216	248	248	107	113	154	154	104	104
ars67878	China	34.184	106	1996	0.246642	U.S. National Arboretum, Beltsville, MD, USA	NA 67878	169	169	133	133	152	152	287	287	189	189	233	233	311	311	383	383	379	379	269	269	160	160	342	342	121	121	274	274	240	240	116	116	216	216	248	272	115	115	156	156	104	104
CMck08	China	31.5	110.5	1980	-0.736145	Carnegie Museum of Natural History Herbarium, Pittsburgh, PA, USA	12137370	163	163	133	133	155	155	295	295	186	192	233	242	317	317	383	383	379	379	275	275	160	160	342	342	123	123	274	274	243	243	116	116	216	216	231	248	115	118	156	156	106	106
CMck09	China	31.5	110.5	1980	-0.736145	Carnegie Museum of Natural History Herbarium, Pittsburgh, PA, USA	12137395	0	0	133	133	147	155	297	297	189	196	233	240	320	320	388	388	382	382	275	275	162	162	342	342	128	128	280	280	243	243	116	116	216	216	222	248	118	118	156	156	99	106
CMck10	China	27.5818	118.992	1959	-2.02605	Carnegie Museum of Natural History Herbarium, Pittsburgh, PA, USA	12137475																																			0	0	105	109	154	154	101	101
CMck11	China	31.5	110.5	1980	-0.736145	Carnegie Museum of Natural History Herbarium, Pittsburgh, PA, USA	12137382	163	163	133	133	155	155	295	295	186	192	233	233	314	314	380	380	379	379	272	272	160	160	342	342	123	123	274	274	243	243	128	128	216	216	231	248	118	120	156	156	106	106
CMck12	China	31.161	115.772	1984	-0.490449	Carnegie Museum of Natural History Herbarium, Pittsburgh, PA, USA	12137586	163	163	133	133	155	155	297	297	192	192	233	233	320	320	386	386	0	0	272	272	162	162	352	352	123	123	274	274	243	243	114	114	216	216	222	222	120	120	156	156	101	101
CMck28	China	24.938	121.842	1989	-0.183328	Carnegie Museum of Natural History Herbarium, Pittsburgh, PA, USA	12137924	158	158	144	144	158	158	0	0	186	192	0	0	320	320	0	0	0	0	0	0	0	0	0	0	123	123	270	270	246	246	114	114	182	182	233	233	113	113	154	154	106	106
CMck29	China	24.574	121.497	1985	-0.429024	Carnegie Museum of Natural History Herbarium, Pittsburgh, PA, USA	12137571	163	163	133	133	150	150	302	302	189	192	233	233	320	320	386	386	382	382	272	272	157	157	0	0	123	123	277	277	243	243	114	114	216	216	219	233	102	109	156	156	101	101
CMck30	China	30.429	108.688	1992	0.000944988	Carnegie Museum of Natural History Herbarium, Pittsburgh, PA, USA	12138029	0	0	133	133	152	152	291	291	192	192	260	260	314	314	378	378	379	379	261	261	168	168	339	339	123	123	270	270	243	243	116	116	182	182	217	217	113	118	154	154	0	0
CMck31	China	30.166	108.75	1980	-0.736145	Carnegie Museum of Natural History Herbarium, Pittsburgh, PA, USA	12137394	158	158	133	133	155	155	297	297	192	192	260	260	320	320	378	383	382	382	264	264	0	0	0	0	123	123	270	270	243	243	116	116	182	182	199	199	109	115	154	154	106	106
CMck32	China	31.592	120.324	1989	-0.183328	Carnegie Museum of Natural History Herbarium, Pittsburgh, PA, USA	12137680	0	0	131	131	152	152	297	297	192	192	263	263	317	317	380	380	379	379	264	264	171	171	339	339	123	123	270	270	243	243	116	116	182	182	203	215	111	111	154	154	104	104
Morris41	China	27	112	1985	-0.429024	Morris Arboretum of the University of Pennsylvania, Philadelphia, PA, USA	1986-119*D	165	169	133	133	152	164	287	291	189	189	253	253	309	314	378	378	373	373	259	259	157	157	331	331	123	123	270	270	243	243	116	116	182	182	248	257	107	107	154	154	99	99
Morris42	China	27	112	1985	-0.429024	Morris Arboretum of the University of Pennsylvania, Philadelphia, PA, USA	1986-119*G	169	169	133	133	152	164	289	291	189	189	253	253	311	311	378	378	376	376	259	259	157	157	328	328	123	123	270	270	243	243	116	116	184	184	248	248	107	107	154	154	99	99
Morris43	China	31.475	110.166	1985	-0.429024	Morris Arboretum of the University of Pennsylvania, Philadelphia, PA, USA	1983-042*A	0	0	131	131	152	152	289	289	189	189	236	242	311	311	380	380	376	376	269	269	160	160	337	345	123	123	274	274	240	240	116	116	216	216	248	257	118	118	154	154	106	106
Morris44	China	27	112	1980	-0.736145	Morris Arboretum of the University of Pennsylvania, Philadelphia, PA, USA	1988-025*A	0	0	131	131	152	152	291	291	189	189	236	236	320	320	380	380	376	376	272	272	160	160	342	342	123	123	274	274	243	243	102	102	216	216	270	270	115	115	154	154	106	106
Morris45	China	33.664	107.81	1996	0.246642	Morris Arboretum of the University of Pennsylvania, Philadelphia, PA, USA	1996-363*A	169	169	131	131	152	152	289	289	189	189	233	233	311	311	383	383	376	376	269	269	160	160	339	339	123	123	274	274	240	240	116	116	216	216	248	261	115	118	154	154	106	106
Morris46	China	33.664	107.81	1996	0.246642	Morris Arboretum of the University of Pennsylvania, Philadelphia, PA, USA	1996-363*B	169	169	133	133	152	152	291	291	189	189	233	233	314	314	380	380	376	376	272	272	160	160	342	342	123	123	274	274	240	240	116	116	216	216	261	272	115	118	154	154	104	104
Morris47	China	33.664	107.81	1996	0.246642	Morris Arboretum of the University of Pennsylvania, Philadelphia, PA, USA	1996-363*D	163	163	133	133	152	152	291	291	189	189	233	238	314	314	380	380	376	376	269	269	160	160	347	345	123	123	274	274	240	240	116	116	216	216	248	272	115	118	154	154	106	106
Morris48	China	33.664	107.81	1996	0.246642	Morris Arboretum of the University of Pennsylvania, Philadelphia, PA, USA	1996-363*E	172	172	135	135	155	155	295	295	192	192	233	245	320	320	383	383	379	379	277	277	162	162	349	377	128	128	277	277	243	243	116	116	216	216	248	261	118	118	156	156	106	106
Morris49	China	34.185	106.011	1996	0.246642	Morris Arboretum of the University of Pennsylvania, Philadelphia, PA, USA	1996-590*A	169	169	139	139	152	152	297	297	192	192	233	233	317	317	386	386	379	379	272	272	160	160	347	345	128	128	277	277	240	240	116	116	216	216	248	248	115	115	156	156	106	106
Morris50	China	34.185	106.011	1996	0.246642	Morris Arboretum of the University of Pennsylvania, Philadelphia, PA, USA	1996-590*B	169	169	133	133	152	152	291	291	189	189	233	245	314	314	383	383	376	376	269	269	160	160	347	345	123	123	277	277	240	240	116	116	216	216	248	248	115	118	156	156	106	106
Morris51	China	34.185	106.011	1996	0.246642	Morris Arboretum of the University of Pennsylvania, Philadelphia, PA, USA	1996-590*C	169	169	133	133	152	152	289	289	189	189	233	233	311	311	383	383	376	376	272	272	160	160	342	342	123	123	274	274	240	240	116	116	216	216	248	248	109	115	154	154	104	104
Morris52	China	34.185	106.011	1996	0.246642	Morris Arboretum of the University of Pennsylvania, Philadelphia, PA, USA	1996-590*E	172	172	135	135	152	152	295	295	192	192	231	231	317	317	386	388	379	379	275	275	162	162	347	345	128	128	277	277	243	243	116	116	218	218	272	272	115	115	154	154	104	104
Morris53	China	34.185	106.011	1996	0.246642	Morris Arboretum of the University of Pennsylvania, Philadelphia, PA, USA	1996-590*F	169	169	131	131	152	152	289	289	189	189	233	233	311	311	383	383	376	376	269	269	160	160	347	345	123	123	274	274	240	240	116	116	216	216	248	248	113	113	154	154	104	104
Morris54	China	34.185	106.011	1996	0.246642	Morris Arboretum of the University of Pennsylvania, Philadelphia, PA, USA	1996-590*J	169	169	131	131	152	152	291	291	189	189	233	233	311	311	383	383	376	376	269	269	160	160	339	339	123	123	274	274	240	240	116	116	216	216	248	248	113	113	154	154	104	104
mort30842	China	30.255	120.123	1984	-0.490449	Morton Arboretum, Lisle, IL, USA	30-84*2	169	169	133	133	152	152	295	295	189	189	233	233	311	311	383	383	379	379	272	272	157	157	342	342	123	123	274	274	240	240	116	116	216	216	253	253	111	118	154	154	104	104
mort30845	China	30.255	120.123	1984	-0.490449	Morton Arboretum, Lisle, IL, USA	30-84*5	169	169	133	133	152	152	291	291	189	189	233	233	311	311	378	383	379	379	272	272	157	157	339	339	123	123	274	274	240	240	114	114	216	216	253	253	118	118	154	154	104	104
JAP01	Japan	38.686	139.784	2016	1.47513	This study	F1	169	178	135	135	150	150	297	297	192	192	233	233	320	320	380	386	379	379	269	277	160	160	347	345	128	128	274	280	243	243	116	116	216	216	268	268	122	135	156	156	99	99
JAP02	Japan	38.686	139.784	2016	1.47513	This study	F2	165	165	135	135	150	150	295	295	192	192	236	236	317	317	383	383	382	382	267	275	160	160	342	342	128	136	277	277	243	243	128	128	216	216	268	268	105	105	154	154	0	0
JAP03	Japan	38.686	139.784	2016	1.47513	This study	F3	165	178	135	135	147	147	291	291	189	189	236	236	314	314	380	383	379	379	264	264	157	157	342	342	123	123	277	277	240	240	128	128	216	216	268	268	125	135	154	154	99	99
JAP04	Japan	38.736	139.794	2016	1.47513	This study	J1	165	165	135	135	147	147	291	291	189	189	233	233	314	314	375	375	376	376	281	281	157	157	342	342	123	123	274	274	243	243	116	116	216	216	268	268	125	125	154	154	104	104
JAP05	Japan	38.736	139.794	2016	1.47513	This study	J2	169	169	133	133	147	147	291	291	189	189	233	233	311	311	378	383	373	373	264	275	157	157	337	337	123	123	274	274	240	240	116	116	216	216	259	265	105	125	154	154	0	0
JAP06	Japan	38.736	139.794	2016	1.47513	This study	J3	169	169	133	133	147	147	289	289	189	189	233	233	309	309	373	373	373	373	264	275	157	157	337	337	123	123	274	274	240	240	116	116	216	216	268	268	128	128	154	154	99	99
JAP07	Japan	38.68	139.724	2016	1.47513	This study	K1	163	163	133	133	147	147	289	289	189	189	233	233	311	311	375	383	376	376	264	272	157	157	339	339	123	123	274	274	240	240	116	128	216	216	257	268	135	135	154	154	106	106
JAP08	Japan	38.68	139.724	2016	1.47513	This study	K2	163	163	133	133	147	147	291	291	189	189	233	233	314	314	380	380	376	376	261	261	157	157	339	339	123	123	270	277	240	240	116	116	216	216	248	263	120	135	154	154	104	104
JAP09	Japan	38.68	139.724	2016	1.47513	This study	K3	163	169	133	133	147	147	289	289	189	189	233	233	311	311	380	380	376	376	264	272	157	157	339	339	123	132	274	274	240	240	116	116	216	216	257	263	105	125	154	154	106	106
JAP10	Japan	38.68	139.724	2016	1.47513	This study	K4	165	175	133	133	147	147	289	289	189	189	233	233	309	309	378	383	376	376	264	272	157	157	337	337	123	123	274	274	240	240	128	128	216	216	263	268	115	135	154	154	99	99
JAP11	Japan	38.694	139.74	2016	1.47513	This study	S1	156	156	133	133	147	147	289	289	189	189	233	233	311	311	378	383	376	376	261	261	157	157	342	342	123	123	270	277	240	240	116	116	216	216	268	268	125	125	152	152	99	99
JAP12	Japan	38.762	139.747	2016	1.47513	This study	T2	165	178	133	133	164	164	295	295	189	189	233	233	320	320	378	378	379	379	275	275	157	157	342	342	123	123	274	274	243	243	0	0	216	216	268	268	118	118	154	154	106	106
JAP13	Japan	38.762	139.747	2016	1.47513	This study	T3	169	178	135	135	150	150	297	297	192	192	233	233	317	317	380	380	379	379	277	277	160	160	342	342	128	128	274	277	243	243	114	128	216	216	257	270	118	132	154	154	99	99
JAP14	Japan	38.762	139.747	2016	1.47513	This study	T4	169	169	139	139	155	155	297	297	192	192	233	233	314	314	383	383	379	379	275	275	162	162	347	345	128	136	277	277	240	240	116	116	216	216	253	261	120	128	154	154	104	104
JAP15	Japan	38.694	139.74	2016	1.47513	This study	S2	169	169	135	135	147	147	291	291	189	189	233	233	311	311	375	375	376	376	272	272	157	157	339	339	123	123	274	274	240	240	116	116	216	216	259	270	128	128	154	154	104	104
JAP16	Japan	38.694	139.74	2016	1.47513	This study	S3	169	169	135	135	164	164	291	291	189	189	233	233	311	311	373	373	376	376	272	272	155	155	342	342	123	123	270	277	240	240	116	116	216	216	263	263	125	125	154	154	106	106
JAP17	Japan	38.762	139.747	2016	1.47513	This study	T1	165	175	133	133	147	147	289	289	189	189	236	236	311	311	373	373	379	379	261	261	157	157	337	337	123	123	274	274	240	240	116	116	216	216	268	268	125	128	154	154	106	106
JAP18	Japan	38.762	139.747	2016	1.47513	This study	T5	169	169	133	133	147	147	289	291	189	189	233	233	311	311	378	378	376	376	261	261	157	157	337	337	123	123	270	274	240	240	116	116	216	216	268	268	125	132	154	154	106	106
JAP19	Japan	38.658	139.664	2016	1.47513	This study	Y1	169	169	135	135	147	147	289	289	189	189	233	233	311	311	375	383	376	376	264	269	157	157	337	337	132	132	274	274	240	240	116	116	216	216	268	268	122	125	152	152	106	106
JAP20	Japan	38.658	139.664	2016	1.47513	This study	Y2	169	169	133	133	147	147	289	289	189	189	233	233	309	309	375	383	376	376	264	272	157	157	342	342	123	123	274	274	240	240	116	116	216	216
JAP21	Japan	38.658	139.664	2016	1.47513	This study	Y3	156	156	133	133	147	147	289	289	189	189	233	233	309	309	380	380	379	379	264	272	157	157	339	339	123	123	270	277	240	240	116	116	216	216	263	263	125	125	154	154	106	106
CMck01	Japan	37.946	140.537	1970	-1.35039	Carnegie Museum of Natural History Herbarium, Pittsburgh, PA, USA	12137225	163	163	135	135	147	147	297	297	192	192	233	233	320	320	0	0	382	382	0	0	157	157	0	0	123	123	277	277	243	243	116	116	216	216	235	235	118	135	156	156	0	0
CMck02	Japan	37.108	139.992	1983	-0.551873	Carnegie Museum of Natural History Herbarium, Pittsburgh, PA, USA	12137493	0	0	135	135	150	150	304	304	186	192	233	233	320	320	388	388	382	382	275	275	157	157	347	345	123	123	277	277	243	243	116	116	216	216	243	243	125	128	156	156	0	0
CMck03	Japan	34.876	135.25	1976	-0.981842	Carnegie Museum of Natural History Herbarium, Pittsburgh, PA, USA	12137480	163	163	135	135	152	152	297	297	186	192	233	240	0	0	0	0	384	384	0	0	157	157	0	0	123	123	0	0	243	243	116	116	216	216	226	226	118	118	156	156	0	0
CMck04	Japan	34.86	139.001	1970	-1.35039	Carnegie Museum of Natural History Herbarium, Pittsburgh, PA, USA	12137492	0	0	135	135	150	150	0	0	192	192	233	233	320	320	0	0	379	379	0	0	157	157	0	0	123	123	277	277	243	243	116	116	218	218	248	248	120	120	154	154	113	113
CMck05	Japan	32.7801	130.315	1967	-1.53466	Carnegie Museum of Natural History Herbarium, Pittsburgh, PA, USA	12137333																																			248	248	120	135	154	154	0	0
CMck06	Japan	36.221	138.789	1981	-0.674721	Carnegie Museum of Natural History Herbarium, Pittsburgh, PA, USA	12137399	163	163	135	135	150	150	297	297	184	192	233	233	317	317	375	375	382	382	267	267	157	157	342	342	123	123	270	274	243	243	116	116	216	216	219	226	122	135	154	154	106	106
CMck07	Japan	34.864	139.006	1980	-0.736145	Carnegie Museum of Natural History Herbarium, Pittsburgh, PA, USA	12137364	165	165	135	135	150	150	297	297	189	192	233	233	320	320	380	380	382	382	267	267	157	157	342	342	123	123	274	274	243	243	116	116	216	216	248	248	132	132	156	156	106	106
CMck13	Japan	35.416	138.866	1982	-0.613297	Carnegie Museum of Natural History Herbarium, Pittsburgh, PA, USA	12137573	158	158	133	133	147	147	297	302	192	192	236	236	320	320	383	383	382	382	272	272	160	160	347	345	123	123	277	277	243	243	114	114	216	216	243	243	118	125	156	156	106	106
CMck14	Japan	37.943	140.084	1982	-0.613297	Carnegie Museum of Natural History Herbarium, Pittsburgh, PA, USA	12137672	163	163	135	135	150	150	297	297	192	192	233	245	320	320	386	386	382	382	264	272	157	157	342	342	123	123	274	274	243	243	114	114	216	216	248	248	125	125	156	156	0	0
CMck15	Japan	37.204	139.773	1984	-0.490449	Carnegie Museum of Natural History Herbarium, Pittsburgh, PA, USA	12137550	163	163	135	135	150	150	0	0	186	192	233	236	320	320	378	378	0	0	0	0	157	157	0	0	123	123	0	0	243	243	116	116	216	216	248	248	118	125	156	156	106	106
CMck16	Japan	35.327	134.036	1973	-1.16611	Carnegie Museum of Natural History Herbarium, Pittsburgh, PA, USA	12137470	158	158	133	133	0	0	297	297	192	192	233	245	320	320	386	386	382	382	264	264	157	157	347	345	123	123	277	277	243	243	114	114	216	216	241	241	111	128	156	156	101	101
CMck17	Japan	35.4258	138.884	1984	-0.490449	Carnegie Museum of Natural History Herbarium, Pittsburgh, PA, USA	12137548																																			245	245	125	125	156	156	106	106
CMck18	Japan	40.4593	140.913	1954	-2.33317	Carnegie Museum of Natural History Herbarium, Pittsburgh, PA, USA	12137334																																			0	0	125	132	154	154	0	0
CMck19	Japan	37.296	138.771	1975	-1.04327	Carnegie Museum of Natural History Herbarium, Pittsburgh, PA, USA	12137227	163	163	135	135	155	155	297	297	186	192	233	245	320	320	383	383	384	411	277	277	157	157	347	345	123	123	277	277	243	243	116	116	216	216	235	248	125	125	156	156	99	99
CMck20	Japan	34.2108	135.894	1978	-0.858994	Carnegie Museum of Natural History Herbarium, Pittsburgh, PA, USA	12137318																																			0	0	0	0	154	154	0	0
CMck21	Japan	38.15	140.8	1988	-0.244752	Carnegie Museum of Natural History Herbarium, Pittsburgh, PA, USA	12137757	0	0	135	135	152	152	0	0	189	196	236	236	0	0	0	0	0	0	0	0	160	160	0	0	128	128	0	0	243	243	116	116	218	218	243	243	125	125	156	156	106	106
CMck22	Japan	35.417	136.406	1963	-1.78036	Carnegie Museum of Natural History Herbarium, Pittsburgh, PA, USA	12137317	165	165	135	135	152	152	297	297	189	192	233	233	320	320	380	380	354	354	0	0	160	160	0	0	128	136	280	280	243	243	114	114	218	218	248	248	0	0	156	156	101	101
CMck23	Japan	34.978	132.989	1976	-0.981842	Carnegie Museum of Natural History Herbarium, Pittsburgh, PA, USA	12137298	158	158	133	133	150	150	295	295	186	192	233	233	320	320	383	383	382	382	275	275	157	157	347	345	123	132	274	274	243	243	114	114	216	216	233	233	105	128	156	156	101	101
CMck24	Japan	35.264	135.907	1979	-0.797569	Carnegie Museum of Natural History Herbarium, Pittsburgh, PA, USA	12137350	169	169	133	133	152	152	297	297	189	192	238	245	320	320	388	388	382	382	275	275	157	157	342	342	123	123	274	274	243	243	116	116	216	216	224	248	128	128	156	156	97	97
CMck26	Japan	35.233	139.059	1984	-0.490449	Carnegie Museum of Natural History Herbarium, Pittsburgh, PA, USA	12137616	158	158	135	135	150	150	297	297	192	192	236	236	317	317	386	386	382	382	275	275	157	157	342	342	123	123	277	277	243	243	116	116	216	216	248	248	118	135	156	156	106	106
CMck27	Japan	35.196	135.631	1965	-1.65751	Carnegie Museum of Natural History Herbarium, Pittsburgh, PA, USA	12137312	0	0	133	133	150	150	295	295	186	192	236	236	320	320	386	386	382	382	275	275	157	157	347	345	123	123	274	274	243	243	116	116	216	216	245	245	135	135	154	154	104	104
CMck34	Japan	35.617	135.162	1991	-0.0604792	Carnegie Museum of Natural History Herbarium, Pittsburgh, PA, USA	12137957	165	165	135	135	152	152	297	297	192	192	238	238	0	0	380	380	0	0	283	283	160	160	0	0	128	128	277	277	240	240	116	116	216	216	237	237	111	111	154	154	109	109
CMck35	Japan	35.6244	135.157	1991	-0.0604792	Carnegie Museum of Natural History Herbarium, Pittsburgh, PA, USA	12137956																																			0	0	105	135	154	154	104	104
IDck01	Japan	35.505	135.484	1960	-1.96463	Ray J. Davis Herbarium, Idaho State University, Pocatello, ID, USA	IDS34976	163	163	133	133	150	150	297	297	186	192	233	233	320	320	383	386	379	379	277	283	157	157	342	342	123	132	274	274	243	243	116	116	213	213	231	231	111	111	156	156	0	0
IDck02	Japan	35.505	135.484	1959	-2.02605	Ray J. Davis Herbarium, Idaho State University, Pocatello, ID, USA	IDS34978	0	0	135	135	0	0	297	297	192	192	233	233	0	0	0	0	365	365	0	0	157	157	0	0	123	123	277	277	243	243	116	116	216	216	243	243	111	111	158	158	106	106
IDck03	Japan	34.421	135.664	1959	-2.02605	Ray J. Davis Herbarium, Idaho State University, Pocatello, ID, USA	IDS34975	163	163	135	135	150	150	297	297	186	192	233	238	320	320	380	380	379	379	264	264	160	160	347	345	123	123	277	277	243	243	116	116	213	213	237	237	143	143	156	156	0	0
IDck04	Japan	35.421	136.407	1953	-2.3946	Ray J. Davis Herbarium, Idaho State University, Pocatello, ID, USA	IDS34974	0	0	144	144	150	150	297	297	186	192	233	233	320	320	383	383	382	382	264	264	157	157	347	345	123	123	274	274	240	240	116	116	216	216	248	248	115	115	156	156	0	0
IDck5	Japan	35.505	135.484	1953	-2.3946	Ray J. Davis Herbarium, Idaho State University, Pocatello, ID, USA	IDS34977																																			0	0	111	111	154	154	106	106
Morris36	Japan	40.46	140.913	1987	-0.306176	Morris Arboretum of the University of Pennsylvania, Philadelphia, PA, USA	1988-043*A	172	172	135	135	152	161	297	297	192	192	233	238	317	317	380	386	373	373	267	267	160	160	342	342	128	128	277	277	243	243	116	116	216	216	265	265	111	111	156	156	99	99
Morris37	Japan	40.46	140.913	1987	-0.306176	Morris Arboretum of the University of Pennsylvania, Philadelphia, PA, USA	1988-043*E	165	178	135	135	150	150	295	295	192	192	233	233	317	317	383	383	379	379	267	267	160	160	347	345	128	128	277	277	243	243	116	116	216	216	263	263	120	128	156	156	99	99
Morris38	Japan	40.46	140.913	1987	-0.306176	Morris Arboretum of the University of Pennsylvania, Philadelphia, PA, USA	1988-043*F	163	175	135	135	147	147	291	291	189	189	233	233	314	314	380	380	379	379	264	272	160	160	342	342	123	123	274	277	240	240	116	116	216	216	248	259	125	125	154	154	99	99
Morris39	Japan	40.46	140.913	1987	-0.306176	Morris Arboretum of the University of Pennsylvania, Philadelphia, PA, USA	1988-043*H	169	169	133	133	147	147	291	297	189	189	236	236	314	314	380	380	373	373	261	261	155	155	337	337	123	123	274	274	240	240	116	116	216	216	257	257	118	128	154	154	101	101
ars55081	Korea	37.617	126.469	1984	-0.490449	U.S. National Arboretum, Beltsville, MD, USA	NA 55081	169	169	133	133	147	147	289	289	189	189	233	233	314	314	383	383	376	376	261	261	157	157	339	339	123	123	274	274	240	240	116	116	213	213	265	265	113	113	154	154	104	104
ars56660	Korea	35.617	126.533	1985	-0.429024	U.S. National Arboretum, Beltsville, MD, USA	NA 56660	169	169	135	135	147	147	289	289	189	189	236	240	314	314	383	383	373	373	264	264	160	160	339	339	123	123	274	274	243	274	116	116	216	216	263	263	111	111	154	154	99	99
Morris16	Korea	37.442	126.442	1984	-0.490449	Morris Arboretum of the University of Pennsylvania, Philadelphia, PA, USA	1986-007*A	169	169	135	135	147	147	289	289	189	189	231	231	311	311	380	380	373	373	264	272	157	157	339	339	123	123	274	274	240	240	116	116	216	216	222	222	113	125	154	154	104	104
Morris17	Korea	37.442	126.442	1984	-0.490449	Morris Arboretum of the University of Pennsylvania, Philadelphia, PA, USA	1986-007*B	169	169	135	135	147	147	295	295	189	189	233	233	311	311	380	380	371	371	264	272	157	157	339	339	123	123	274	274	240	240	128	128	216	216	237	237	122	128	154	154	101	101
Morris18	Korea	37.442	126.442	1984	-0.490449	Morris Arboretum of the University of Pennsylvania, Philadelphia, PA, USA	1986-007*C	169	169	133	133	147	147	295	295	189	189	233	236	311	311	380	380	373	373	264	272	157	157	339	339	123	123	274	274	240	240	116	116	216	216	233	245	109	109	154	154	104	104
Morris19	Korea	37.442	126.442	1984	-0.490449	Morris Arboretum of the University of Pennsylvania, Philadelphia, PA, USA	1986-007*E	169	169	133	133	147	147	291	291	189	189	233	236	311	311	380	380	373	373	264	264	157	157	339	339	123	123	274	274	240	240	116	116	216	216	222	222	109	118	154	154	104	104
Morris20	Korea	37.442	126.442	1984	-0.490449	Morris Arboretum of the University of Pennsylvania, Philadelphia, PA, USA	1986-007*F	169	169	135	135	147	147	291	291	189	189	231	231	314	314	383	383	376	376	264	272	157	157	339	339	123	123	274	274	240	240	116	116	216	216	215	215	118	122	154	154	104	104
Morris21	Korea	37.442	126.442	1984	-0.490449	Morris Arboretum of the University of Pennsylvania, Philadelphia, PA, USA	1986-007*H	169	169	135	135	147	147	289	289	189	189	233	236	311	311	380	380	371	371	261	261	157	157	337	337	123	123	274	274	240	240	116	116	216	216	215	215	122	122	154	154	104	104
Morris22	Korea	37.442	126.442	1984	-0.490449	Morris Arboretum of the University of Pennsylvania, Philadelphia, PA, USA	1986-007*I	169	169	135	135	147	147	289	289	189	189	233	240	311	311	380	380	379	379	264	264	157	157	339	339	123	123	274	274	240	240	116	116	216	216	233	233	113	128	154	154	104	104
Morris23	Korea	37.442	126.442	1984	-0.490449	Morris Arboretum of the University of Pennsylvania, Philadelphia, PA, USA	1986-007*J	169	169	0	0	147	147	295	295	189	189	233	233	311	311	380	380	376	376	264	264	157	157	342	342	123	123	274	274	240	240	116	116	216	216	222	222	118	118	154	154	104	104
Morris24	Korea	37.442	126.442	1984	-0.490449	Morris Arboretum of the University of Pennsylvania, Philadelphia, PA, USA	1986-016*A	172	172	139	139	147	147	295	295	192	192	231	231	314	314	383	383	379	379	264	275	160	160	342	345	128	128	280	280	243	243	126	126	216	216	222	231	113	113	156	156	104	104
Morris25	Korea	37.442	126.442	1984	-0.490449	Morris Arboretum of the University of Pennsylvania, Philadelphia, PA, USA	1986-016*B	172	172	139	139	150	150	295	295	192	192	233	233	320	320	383	383	379	379	264	264	160	160	342	342	128	128	277	277	243	243	116	116	216	216	257	257	113	128	156	156	104	104
Morris26	Korea	37.442	126.442	1984	-0.490449	Morris Arboretum of the University of Pennsylvania, Philadelphia, PA, USA	1986-016*C	169	169	135	135	147	147	291	295	189	189	236	240	314	314	383	383	373	373	261	261	160	160	342	342	123	123	277	277	243	243	116	116	216	216	263	263	111	111	156	156	104	104
Morris27	Korea	37.442	126.442	1984	-0.490449	Morris Arboretum of the University of Pennsylvania, Philadelphia, PA, USA	1986-016*D	169	169	135	135	147	147	291	291	189	189	236	240	314	314	380	380	373	373	261	261	157	157	339	339	123	123	274	274	240	240	116	116	216	216	257	265	113	128	154	154	104	104
Morris28	Korea	37.442	126.442	1984	-0.490449	Morris Arboretum of the University of Pennsylvania, Philadelphia, PA, USA	1986-016*E	169	169	142	142	147	147	291	291	189	189	233	233	314	314	380	380	376	376	261	261	157	157	339	339	123	123	274	274	240	240	116	116	216	216	265	265	113	125	154	154	99	99
Morris29	Korea	37.442	126.442	1984	-0.490449	Morris Arboretum of the University of Pennsylvania, Philadelphia, PA, USA	1986-016*F	169	169	135	135	147	152	289	289	189	189	236	236	314	314	380	380	373	373	261	261	157	157	342	342	123	123	277	277	240	240	116	116	216	216	257	257	111	128	154	154	104	104
Morris30	Korea	37.754	127.173	1984	-0.490449	Morris Arboretum of the University of Pennsylvania, Philadelphia, PA, USA	1986-115*A	169	169	133	133	147	147	291	291	189	189	233	233	311	311	380	380	373	373	264	272	157	157	339	339	123	123	274	274	243	243	116	116	216	216	265	265	109	109	154	154	104	104
Morris31	Korea	37.754	127.173	1984	-0.490449	Morris Arboretum of the University of Pennsylvania, Philadelphia, PA, USA	1986-115*B	169	169	133	133	147	147	289	289	189	189	238	238	311	311	380	380	376	376	264	272	160	160	337	337	123	123	274	274	243	274	116	116	216	216	275	275	122	122	154	154	106	106
Morris32	Korea	37.754	127.173	1984	-0.490449	Morris Arboretum of the University of Pennsylvania, Philadelphia, PA, USA	1986-115*C	169	169	133	133	152	152	291	291	189	189	236	236	311	311	380	380	376	376	269	269	160	160	342	342	123	123	274	274	240	240	102	116	216	216	265	265	109	132	154	154	104	104
Morris33	Korea	37.754	127.173	1984	-0.490449	Morris Arboretum of the University of Pennsylvania, Philadelphia, PA, USA	1986-115*D	169	169	133	133	147	147	291	297	189	189	240	240	311	311	380	380	376	376	264	272	157	157	339	339	123	123	274	274	240	240	116	116	216	216	257	268	125	128	154	154	106	106
Morris34	Korea	37.754	127.173	1984	-0.490449	Morris Arboretum of the University of Pennsylvania, Philadelphia, PA, USA	1986-115*F	169	169	135	135	147	147	291	297	189	189	233	233	311	311	380	380	373	373	264	264	157	157	339	339	123	123	274	274	240	240	116	116	216	216	268	268	111	111	154	154	104	104
Morris35	Korea	37.754	127.173	1984	-0.490449	Morris Arboretum of the University of Pennsylvania, Philadelphia, PA, USA	1986-115*G	169	169	133	133	147	147	291	291	189	189	236	240	314	314	380	380	376	376	264	272	160	160	342	342	123	123	274	274	243	274	116	116	216	216	268	268	125	132	156	156	104	104
Morris40	Korea	35.625	126.533	1985	-0.429024	Morris Arboretum of the University of Pennsylvania, Philadelphia, PA, USA	1990-042*A	0	0	133	133	147	147	289	289	189	189	238	238	314	314	378	383	376	376	264	264	157	157	339	339	123	123	274	274	240	240	116	116	216	216	270	270	0	0	154	154	104	104
mort424	Korea	37.442	126.442	1986	-0.3676	Morton Arboretum, Lisle, IL, USA	424-2004*2	169	169	131	131	147	147	291	291	189	189	233	238	311	311	383	383	371	371	261	261	157	157	339	365	123	123	277	277	240	240	116	116	216	216	263	263	122	122	154	154	104	104
mort50861	Korea	37.617	126.469	2011	1.168	Morton Arboretum, Lisle, IL, USA	50-86*1	169	169	135	135	147	147	291	291	189	189	236	240	309	309	380	380	376	376	264	272	157	157	337	337	123	123	274	274	240	240	116	116	216	216	265	265	111	111	154	154	104	104
mort50862	Korea	37.617	126.469	2011	1.168	Morton Arboretum, Lisle, IL, USA	50-86*2	169	169	135	135	147	147	289	289	189	189	233	233	311	311	380	380	379	379	261	261	160	160	339	339	123	123	274	274	243	243	116	116	216	216	257	272	128	128	154	154	104	104
[truncated: 28 more columns]

## Sheet: RST allele size
egSSR		eSSR																																		gSSR
Sample ID	Pop	Ckest1		Ckest2		Ckest6		Ckest9		Ckest17		Ckest18		Ckest22		Ckest23		Ckest24		Ckest27		Ckest28		Ckest33		Ckest41		Ckest46		Ckest47		Ckest48		Ckest49		CK005		CK015		CK016		CK029		CK031		CK040		CK043
CMck33	China	82	82	67	67	79	79	0	0	94	94	118	118	105	105	0	0	112	112	0	0	54	54	116	115	32	32	69	69	60	60	29	29	54	54	107	107	61	64	51	51	53	56	57	57	46	46	46	55
Jenny01	China	84	84	66	66	76	76	144	144	94	94	116	116	106	106	126	126	126	126	90	90	53	53	115	115	30	30	68	68	60	60	29	29	54	54	124	124	57	64	51	51	52	53	57	57	0	0	46	55
Jenny02	China	0	0	65	65	76	76	145	145	94	94	118	118	104	104	126	126	126	126	90	90	53	53	114	114	30	30	68	68	60	60	29	29	54	56	126	126	59	59	51	51	53	53	70	70	51	51	46	55
Jenny03	China	84	84	66	66	73	73	148	148	94	94	116	116	104	104	126	126	126	126	88	90	53	53	114	114	30	30	68	68	60	60	29	29	54	54	134	134	64	64	51	51	53	53	70	70	44	55	47	55
Jenny04	China	86	86	66	66	77	77	147	147	96	96	115	115	106	106	127	127	126	126	91	91	54	54	115	115	32	32	69	69	60	60	29	29	54	54	124	136	60	60	51	51	53	53	70	70	48	48	46	57
Jenny05	China	84	86	67	67	76	76	147	147	96	96	119	119	106	106	127	127	127	127	91	91	56	56	114	114	32	32	69	69	0	0	29	29	54	54	130	137	56	56	51	51	53	53	70	70	0	0	47	57
Jenny06	China	84	84	67	67	76	76	145	145	96	96	119	119	105	105	127	127	128	128	90	90	53	53	116	124	30	30	69	69	60	60	0	0	54	54	132	135	59	59	51	51	49	49	70	70	44	48	46	46
Jenny07	China	0	0	66	66	76	76	144	144	94	94	116	122	103	103	126	126	125	125	90	90	53	53	115	124	30	30	68	68	60	60	29	29	54	54	124	132	59	59	51	51	53	53	69	69	49	49	46	54
Jenny08	China	84	84	66	66	76	76	144	144	94	94	118	122	104	104	126	126	126	126	90	90	53	53	114	114	30	30	68	68	60	60	29	29	54	54	124	136	57	57	51	51	53	53	57	70	44	44	46	55
Jenny09	China	84	84	65	65	76	76	144	144	94	94	116	122	103	103	126	126	126	126	90	90	53	53	113	113	30	30	68	68	60	60	29	29	54	54	132	136	59	59	51	51	53	53	69	69	49	49	0	0
Jenny10	China	84	84	66	66	73	73	145	145	94	94	118	122	104	104	126	126	126	126	90	90	53	53	114	114	30	30	68	68	60	60	0	0	54	54	124	136	57	62	51	51	0	0	70	70	0	0	46	55
Jenny11	China	0	0	65	65	76	76	144	144	94	94	118	118	104	104	126	127	124	124	89	91	53	53	113	113	30	30	68	68	60	60	0	0	54	54	128	128	59	59	51	51	52	52	57	70	48	48	46	46
Jenny12	China	0	0	65	65	76	76	145	152	94	94	118	118	104	104	126	127	126	126	90	90	53	53	114	114	30	30	68	68	60	60	29	29	54	54	128	136	55	59	51	51	53	53	70	70	0	0	46	55
Jenny13	China	82	84	65	65	0	0	147	147	94	94	116	116	117	117	126	126	126	126	90	90	52	52	110	110	30	30	68	68	60	60	29	29	54	54	126	126	56	60	51	51	53	53	70	70	0	0	46	55
Jenny14	China	0	0	67	67	76	76	147	148	94	94	119	119	104	104	126	126	126	126	90	90	53	53	114	114	32	34	68	68	60	60	29	29	54	54	126	126	54	54	51	51	53	53	69	69	42	42	46	55
Jenny15	China	84	84	67	67	76	76	144	144	96	96	116	120	105	105	126	128	127	127	91	91	54	54	115	115	30	30	68	68	60	60	29	29	54	54	136	136	60	64	51	51	53	53	70	70	0	0	46	55
Morris55	China	84	84	67	67	76	76	145	145	94	94	116	116	104	104	126	126	125	125	90	90	53	53	113	113	30	30	68	68	60	60	29	29	54	54	136	136	59	59	51	51	52	52	69	69	49	49	46	55
Morris56	China	84	84	67	67	76	76	145	145	94	94	116	116	104	104	126	126	125	125	89	89	53	53	113	115	30	30	68	68	60	60	29	29	54	54	124	136	59	64	51	51	52	52	70	70	48	48	47	55
Morris57	China	84	84	65	65	72	76	144	144	94	94	116	116	103	103	126	126	126	126	89	89	53	53	113	113	30	30	68	68	60	60	29	29	54	54	124	136	59	59	51	51	52	53	69	69	44	53	46	55
Morris58	China	84	84	67	67	72	76	145	145	94	94	116	116	103	103	126	126	125	125	89	89	53	53	114	114	30	30	68	68	60	60	29	29	54	54	130	136	59	64	51	51	53	53	69	69	44	48	46	55
Morris59	China	84	84	66	66	76	76	145	145	94	94	116	116	104	104	126	126	125	125	90	90	53	53	114	114	30	30	68	68	60	60	29	29	54	54	124	124	59	64	51	51	53	53	70	70	44	44	46	55
Morris60	China	0	0	67	67	83	83	147	147	96	96	116	122	105	105	127	127	126	126	91	91	54	54	115	125	32	32	69	69	60	60	29	29	54	54	136	136	54	57	52	52	52	53	58	70	53	53	46	55
Morris61	China	86	86	66	66	76	76	147	147	96	96	116	123	105	105	127	127	126	126	90	90	54	54	115	115	32	32	69	69	60	60	29	29	54	54	124	124	57	62	52	52	53	53	58	70	45	45	48	55
Morris62	China	84	84	67	67	76	76	145	145	94	94	116	116	103	103	126	126	126	127	90	90	53	53	114	114	30	30	69	69	60	60	29	29	54	54	129	136	57	59	51	51	53	53	57	69	50	50	46	54
mort314	China	84	84	66	66	76	76	144	144	94	94	118	118	103	103	126	126	125	125	89	89	53	53	113	113	30	30	68	68	60	60	29	29	54	54	124	124	53	56	51	51	52	52	57	57	47	47	46	55
ars67878	China	84	84	66	66	76	76	143	143	94	94	116	116	103	103	127	127	126	126	89	89	53	53	114	114	30	30	68	68	60	60	29	29	54	54	124	136	57	57	52	52	52	52	57	70	42	44	46	55
CMck08	China	81	81	66	66	77	77	147	147	93	96	116	121	105	105	127	127	126	126	91	91	53	53	114	114	30	30	68	68	60	60	29	29	54	54	115	124	57	59	52	52	53	53	56	67	45	51	46	46
CMck09	China	0	0	66	66	73	77	148	148	94	98	116	120	106	106	129	129	127	127	91	91	54	54	114	114	32	32	70	70	60	60	29	29	54	54	111	124	59	59	52	52	49	53	68	68	44	44	46	55
CMck10	China																																			0	0	52	54	51	51	50	50	70	70	37	37	48	48
CMck11	China	81	81	66	66	77	77	147	147	93	96	116	116	104	104	126	126	126	126	90	90	53	53	114	114	30	30	68	68	60	60	32	32	54	54	115	124	59	60	52	52	53	53	56	56	49	49	46	46
CMck12	China	81	81	66	66	77	77	148	148	96	96	116	116	106	106	128	128	0	0	90	90	54	54	117	117	30	30	68	68	60	60	28	28	54	54	111	111	60	60	52	52	50	50	68	68	44	44	46	46
CMck28	China	79	79	72	72	79	79	0	0	93	96	0	0	106	106	0	0	0	0	0	0	0	0	0	0	30	30	67	67	61	61	28	28	45	45	116	116	56	56	51	51	53	53	57	57	47	47	46	46
CMck29	China	81	81	66	66	75	75	151	151	94	96	116	116	106	106	128	128	127	127	90	90	52	52	0	0	30	30	69	69	60	60	28	28	54	54	109	116	51	54	52	52	50	50	68	68	44	44	47	47
CMck30	China	0	0	66	66	76	76	145	145	96	96	130	130	104	104	126	126	126	126	87	87	56	56	113	113	30	30	67	67	60	60	29	29	45	45	108	108	56	59	51	51	0	0	57	57	48	48	47	47
CMck31	China	79	79	66	66	77	77	148	148	96	96	130	130	106	106	126	127	127	127	88	88	0	0	0	0	30	30	67	67	60	60	29	29	45	45	99	99	54	57	51	51	53	53	69	69	36	36	47	47
CMck32	China	0	0	65	65	76	76	148	148	96	96	131	131	105	105	126	126	126	126	88	88	57	57	113	113	30	30	67	67	60	60	29	29	45	45	101	107	55	55	51	51	52	52	69	69	36	36	47	47
Morris41	China	82	84	66	66	76	82	143	145	94	94	126	126	103	104	126	126	124	124	86	86	52	52	110	110	30	30	67	67	60	60	29	29	45	45	124	128	53	53	51	51	49	49	57	57	36	36	47	47
Morris42	China	84	84	66	66	76	82	144	145	94	94	126	126	103	103	126	126	125	125	86	86	52	52	109	109	30	30	67	67	60	60	29	29	46	46	124	124	53	53	51	51	49	49	69	69	37	37	47	47
Morris43	China	0	0	65	65	76	76	144	144	94	94	118	121	103	103	126	126	125	125	89	89	53	53	112	115	30	30	68	68	60	60	29	29	54	54	124	128	59	59	51	51	53	53	69	69	44	52	46	54
Morris44	China	0	0	65	65	76	76	145	145	94	94	118	118	106	106	126	126	125	125	90	90	53	53	114	114	30	30	68	68	60	60	25	25	54	54	135	135	57	57	51	51	53	53	57	70	42	44	46	55
Morris45	China	84	84	65	65	76	76	144	144	94	94	116	116	103	103	127	127	125	125	89	89	53	53	113	113	30	30	68	68	60	60	29	29	54	54	124	130	57	59	51	51	53	53	70	70	44	44	46	52
Morris46	China	84	84	66	66	76	76	145	145	94	94	116	116	104	104	126	126	125	125	90	90	53	53	114	114	30	30	68	68	60	60	29	29	54	54	130	136	57	59	51	51	52	52	69	69	44	53	46	55
Morris47	China	81	81	66	66	76	76	145	145	94	94	116	119	104	104	126	126	125	125	89	89	53	53	115	115	30	30	68	68	60	60	29	29	54	54	124	136	57	59	51	51	53	53	57	70	44	53	46	55
Morris48	China	86	86	67	67	77	77	147	147	96	96	116	122	106	106	127	127	126	126	92	92	54	54	116	125	32	32	69	69	60	60	29	29	54	54	124	130	59	59	52	52	53	53	70	70	45	45	46	55
Morris49	China	84	84	69	69	76	76	148	148	96	96	116	116	105	105	128	128	126	126	90	90	53	53	115	115	32	32	69	69	60	60	29	29	54	54	124	124	57	57	52	52	53	53	57	57	45	51	46	46
Morris50	China	84	84	66	66	76	76	145	145	94	94	116	122	104	104	127	127	125	125	89	89	53	53	115	115	30	30	69	69	60	60	29	29	54	54	124	124	57	59	52	52	53	53	57	57	0	0	46	46
Morris51	China	84	84	66	66	76	76	144	144	94	94	116	116	103	103	127	127	125	125	90	90	53	53	114	114	30	30	68	68	60	60	29	29	54	54	124	124	54	57	51	51	52	52	57	70	42	42	46	46
Morris52	China	86	86	67	67	76	76	147	147	96	96	115	115	105	105	128	129	126	126	91	91	54	54	115	115	32	32	69	69	60	60	29	29	54	54	136	136	57	57	51	51	52	52	57	57	50	50	46	54
Morris53	China	84	84	65	65	76	76	144	144	94	94	116	116	103	103	127	127	125	125	89	89	53	53	115	115	30	30	68	68	60	60	29	29	54	54	124	124	56	56	51	51	52	52	57	70	50	50	46	46
Morris54	China	84	84	65	65	76	76	145	145	94	94	116	116	103	103	127	127	125	125	89	89	53	53	113	113	30	30	68	68	60	60	29	29	54	54	124	124	56	56	51	51	52	52	57	69	0	0	46	54
mort30842	China	84	84	66	66	76	76	147	147	94	94	116	116	103	103	127	127	126	126	90	90	52	52	114	114	30	30	68	68	60	60	29	29	54	54	126	126	55	59	51	51	52	52	57	69	44	48	46	55
mort30845	China	84	84	66	66	76	76	145	145	94	94	116	116	103	103	126	127	126	126	90	90	52	52	113	113	30	30	68	68	60	60	28	28	54	54	126	126	59	59	51	51	52	52	69	69	0	0	46	55
JAP01	Japan	84	89	67	67	75	75	148	148	96	96	116	116	106	106	126	128	126	126	89	92	53	53	115	115	32	32	68	70	60	60	29	29	54	54	134	134	61	67	52	52	49	49	57	70	46	46	47	55
JAP02	Japan	82	82	67	67	75	75	147	147	96	96	118	118	105	105	127	127	127	127	89	91	53	53	114	114	32	34	69	69	60	60	32	32	54	54	134	134	52	52	51	51	0	0	58	70	45	45	49	57
JAP03	Japan	82	89	67	67	73	73	145	145	94	94	118	118	104	104	126	127	126	126	88	88	52	52	114	114	30	30	69	69	60	60	32	32	54	54	134	134	62	67	51	51	49	49	57	57	45	45	46	55
JAP04	Japan	82	82	67	67	73	73	145	145	94	94	116	116	104	104	125	125	125	125	93	93	52	52	114	114	30	30	68	68	60	60	29	29	54	54	134	134	62	62	51	51	52	52	57	57	45	45	46	55
JAP05	Japan	84	84	66	66	73	73	145	145	94	94	116	116	103	103	126	127	124	124	88	91	52	52	112	112	30	30	68	68	60	60	29	29	54	54	129	132	52	62	51	51	0	0	57	57	47	47	46	55
JAP06	Japan	84	84	66	66	73	73	144	144	94	94	116	116	103	103	124	124	124	124	88	91	52	52	112	112	30	30	68	68	60	60	29	29	54	54	134	134	64	64	51	51	49	49	57	57	0	0	47	55
JAP07	Japan	81	81	66	66	73	73	144	144	94	94	116	116	103	103	125	127	125	125	88	90	52	52	113	113	30	30	68	68	60	60	29	32	54	54	128	134	67	67	51	51	53	53	57	57	44	44	46	55
JAP08	Japan	81	81	66	66	73	73	145	145	94	94	116	116	104	104	126	126	125	125	87	87	52	52	113	113	30	30	67	69	60	60	29	29	54	54	124	131	60	67	51	51	52	52	57	57	44	46	46	55
JAP09	Japan	81	84	66	66	73	73	144	144	94	94	116	116	103	103	126	126	125	125	88	90	52	52	113	113	30	33	68	68	60	60	29	29	54	54	128	131	52	62	51	51	53	53	57	57	44	44	47	55
JAP10	Japan	82	87	66	66	73	73	144	144	94	94	116	116	103	103	126	127	125	125	88	90	52	52	112	112	30	30	68	68	60	60	32	32	54	54	131	134	57	67	51	51	49	49	57	57	44	47	48	55
JAP11	Japan	78	78	66	66	73	73	144	144	94	94	116	116	103	103	126	127	125	125	87	87	52	52	114	114	30	30	67	69	60	60	29	29	54	54	134	134	62	62	50	50	49	49	57	57	46	46	47	55
JAP12	Japan	82	89	66	66	82	82	147	147	94	94	116	116	106	106	126	126	126	126	91	91	52	52	114	114	30	30	68	68	60	60	0	0	54	54	134	134	59	59	51	51	53	53	57	57	44	44	47	55
JAP13	Japan	84	89	67	67	75	75	148	148	96	96	116	116	105	105	126	126	126	126	92	92	53	53	114	114	32	32	68	69	60	60	28	32	54	54	128	135	59	66	51	51	49	49	70	70	46	46	48	55
JAP14	Japan	84	84	69	69	77	77	148	148	96	96	116	116	104	104	127	127	126	126	91	91	54	54	115	115	32	34	69	69	60	60	29	29	54	54	126	130	60	64	51	51	52	52	57	70	45	45	47	55
JAP15	Japan	84	84	67	67	73	73	145	145	94	94	116	116	103	103	125	125	125	125	90	90	52	52	113	113	30	30	68	68	60	60	29	29	54	54	129	135	64	64	51	51	52	52	57	57	45	45	46	55
JAP16	Japan	84	84	67	67	82	82	145	145	94	94	116	116	103	103	124	124	125	125	90	90	51	51	114	114	30	30	67	69	60	60	29	29	54	54	131	131	62	62	51	51	53	53	57	57	45	45	47	55
JAP17	Japan	82	87	66	66	73	73	144	144	94	94	118	118	103	103	124	124	126	126	87	87	52	52	112	112	30	30	68	68	60	60	29	29	54	54	134	134	62	64	51	51	53	53	57	70	44	44	46	55
JAP18	Japan	84	84	66	66	73	73	144	145	94	94	116	116	103	103	126	126	125	125	87	87	52	52	112	112	30	30	67	68	60	60	29	29	54	54	134	134	62	66	51	51	53	53	57	57	0	0	47	55
JAP19	Japan	84	84	67	67	73	73	144	144	94	94	116	116	103	103	125	127	125	125	88	89	52	52	112	112	33	33	68	68	60	60	29	29	54	54	134	134	61	62	50	50	53	53	57	57	44	44	47	55
JAP20	Japan	84	84	66	66	73	73	144	144	94	94	116	116	103	103	125	127	125	125	88	90	52	52	114	114	30	30	68	68	60	60	29	29	54	54
JAP21	Japan	78	78	66	66	73	73	144	144	94	94	116	116	103	103	126	126	126	126	88	90	52	52	113	113	30	30	67	69	60	60	29	29	54	54	131	131	62	62	51	51	53	53	57	70	0	0	48	55
CMck01	Japan	81	81	67	67	73	73	148	148	96	96	116	116	106	106	0	0	127	127	0	0	52	52	0	0	30	30	69	69	60	60	29	29	54	54	117	117	59	67	52	52	0	0	57	57	45	45	46	55
CMck02	Japan	0	0	67	67	75	75	152	152	93	96	116	116	106	106	129	129	127	127	91	91	52	52	115	115	30	30	69	69	60	60	29	29	54	54	121	121	62	64	52	52	0	0	57	57	48	48	46	55
CMck03	Japan	81	81	67	67	76	76	148	148	93	96	116	120	0	0	0	0	128	128	0	0	52	52	0	0	30	30	0	0	60	60	29	29	54	54	113	113	59	59	52	52	0	0	57	57	44	44	55	55
CMck04	Japan	0	0	67	67	75	75	0	0	96	96	116	116	106	106	0	0	126	126	0	0	52	52	0	0	30	30	69	69	60	60	29	29	54	54	124	124	60	60	51	51	56	56	57	57	0	0	55	55
CMck05	Japan																																			124	124	60	67	51	51	0	0	56	56	0	0	46	46
CMck06	Japan	81	81	67	67	75	75	148	148	92	96	116	116	105	105	125	125	127	127	89	89	52	52	114	114	30	30	67	68	60	60	29	29	54	54	109	113	61	67	51	51	53	53	56	56	44	44	47	54
CMck07	Japan	82	82	67	67	75	75	148	148	94	96	116	116	106	106	126	126	127	127	89	89	52	52	114	114	30	30	68	68	60	60	29	29	54	54	124	124	66	66	52	52	53	53	56	56	37	37	46	55
CMck13	Japan	79	79	66	66	73	73	148	151	96	96	118	118	106	106	127	127	127	127	90	90	53	53	115	115	30	30	69	69	60	60	28	28	54	54	121	121	59	62	52	52	53	53	57	57	45	45	46	55
CMck14	Japan	81	81	67	67	75	75	148	148	96	96	116	122	106	106	128	128	127	127	88	90	52	52	114	114	30	30	68	68	60	60	28	28	54	54	124	124	62	62	52	52	0	0	0	0	46	46	47	55
CMck15	Japan	81	81	67	67	75	75	0	0	93	96	116	118	106	106	126	126	0	0	0	0	52	52	0	0	30	30	0	0	60	60	29	29	54	54	124	124	59	62	52	52	53	53	58	58	44	44	48	57
CMck16	Japan	79	79	66	66	0	0	148	148	96	96	116	122	106	106	128	128	127	127	88	88	52	52	115	115	30	30	69	69	60	60	28	28	54	54	120	120	55	64	52	52	50	50	57	69	44	49	46	53
CMck17	Japan																																			122	122	62	62	52	52	53	53	57	57	45	45	46	55
CMck18	Japan																																			0	0	62	66	51	51	0	0	57	57	0	0	0	0
CMck19	Japan	81	81	67	67	77	77	148	148	93	96	116	122	106	106	127	127	128	137	92	92	52	52	115	115	30	30	69	69	60	60	29	29	54	54	117	124	62	62	52	52	49	49	56	56	45	50	46	55
CMck20	Japan																																			0	0	0	0	51	51	0	0	0	0	37	37	0	0
CMck21	Japan	0	0	67	67	76	76	0	0	94	98	118	118	0	0	0	0	0	0	0	0	53	53	0	0	32	32	0	0	60	60	29	29	54	54	121	121	62	62	52	52	53	53	56	68	46	46	46	55
CMck22	Japan	82	82	67	67	76	76	148	148	94	96	116	116	106	106	126	126	118	118	0	0	53	53	0	0	32	34	70	70	60	60	28	28	54	54	124	124	0	0	52	52	50	50	56	56	47	47	46	55
CMck23	Japan	79	79	66	66	75	75	147	147	93	96	116	116	106	106	127	127	127	127	91	91	52	52	115	115	30	33	68	68	60	60	28	28	54	54	116	116	52	64	52	52	50	50	56	56	45	45	46	55
CMck24	Japan	84	84	66	66	76	76	148	148	94	96	119	122	106	106	129	129	127	127	91	91	52	52	114	114	30	30	68	68	60	60	29	29	54	54	112	124	64	64	52	52	48	48	57	57	48	48	46	55
CMck26	Japan	79	79	67	67	75	75	148	148	96	96	118	118	105	105	128	128	127	127	91	91	52	52	114	114	30	30	69	69	60	60	29	29	54	54	124	124	59	67	52	52	53	53	57	57	52	52	47	55
CMck27	Japan	0	0	66	66	75	75	147	147	93	96	118	118	106	106	128	128	127	127	91	91	52	52	115	115	30	30	68	68	60	60	29	29	54	54	122	122	67	67	51	51	52	52	57	57	45	45	47	57
CMck34	Japan	82	82	67	67	76	76	148	148	96	96	119	119	0	0	126	126	0	0	94	94	53	53	0	0	32	32	69	69	60	60	29	29	54	54	118	118	55	55	51	51	54	54	57	57	47	47	57	57
CMck35	Japan																																			0	0	52	67	51	51	52	52	57	57	0	0	55	55
IDck01	Japan	81	81	66	66	75	75	148	148	93	96	116	116	106	106	127	128	126	126	92	94	52	52	114	114	30	33	68	68	60	60	29	29	53	53	115	115	55	55	52	52	0	0	57	57	48	48	47	55
IDck02	Japan	0	0	67	67	0	0	148	148	96	96	116	116	0	0	0	0	121	121	0	0	52	52	0	0	30	30	69	69	60	60	29	29	54	54	121	121	55	55	52	52	53	53	58	58	49	49	48	57
IDck03	Japan	81	81	67	67	75	75	148	148	93	96	116	119	106	106	126	126	126	126	88	88	53	53	115	115	30	30	69	69	60	60	29	29	53	53	118	118	71	71	52	52	0	0	57	69	0	0	47	54
IDck04	Japan	0	0	72	72	75	75	148	148	93	96	116	116	106	106	127	127	127	127	88	88	52	52	115	115	30	30	68	68	60	60	29	29	54	54	124	124	57	57	52	52	0	0	57	57	44	44	46	55
IDck05	Japan																																			0	0	55	55	51	51	53	53	57	57	49	49	46	55
Morris36	Japan	86	86	67	67	76	80	148	148	96	96	116	119	105	105	126	128	124	124	89	89	53	53	114	114	32	32	69	69	60	60	29	29	54	54	132	132	55	55	52	52	49	49	58	70	46	48	46	55
Morris37	Japan	82	89	67	67	75	75	147	147	96	96	116	116	105	105	127	127	126	126	89	89	53	53	115	115	32	32	69	69	60	60	29	29	54	54	131	131	60	64	52	52	49	49	57	57	46	48	48	58
Morris38	Japan	81	87	67	67	73	73	145	145	94	94	116	116	104	104	126	126	126	126	88	90	53	53	114	114	30	30	68	69	60	60	29	29	54	54	124	129	62	62	51	51	49	49	56	56	45	45	48	55
Morris39	Japan	84	84	66	66	73	73	145	148	94	94	118	118	104	104	126	126	124	124	87	87	51	51	112	112	30	30	68	68	60	60	29	29	54	54	128	128	59	64	51	51	50	50	0	0	0	0	47	55
ars55081	Korea	84	84	66	66	73	73	144	144	94	94	116	116	104	104	127	127	125	125	87	87	52	52	113	113	30	30	68	68	60	60	29	29	53	53	132	132	56	56	51	51	52	52	57	70	0	0	48	55
ars56660	Korea	84	84	67	67	73	73	144	144	94	94	118	120	104	104	127	127	124	124	88	88	53	53	113	113	30	30	68	68	60	68	29	29	54	54	131	131	55	55	51	51	49	49	57	69	45	45	46	46
Morris16	Korea	84	84	67	67	73	73	144	144	94	94	115	115	103	103	126	126	124	124	88	90	52	52	113	113	30	30	68	68	60	60	29	29	54	54	111	111	56	62	51	51	52	52	57	70	48	48	48	55
Morris17	Korea	84	84	67	67	73	73	147	147	94	94	116	116	103	103	126	126	123	123	88	90	52	52	113	113	30	30	68	68	60	60	32	32	54	54	118	118	61	64	51	51	50	50	69	69	45	45	48	55
Morris18	Korea	84	84	66	66	73	73	147	147	94	94	116	118	103	103	126	126	124	124	88	90	52	52	113	113	30	30	68	68	60	60	29	29	54	54	116	122	54	54	51	51	52	52	69	69	44	44	46	54
Morris19	Korea	84	84	66	66	73	73	145	145	94	94	116	118	103	103	126	126	124	124	88	88	52	52	113	113	30	30	68	68	60	60	29	29	54	54	111	111	54	59	51	51	52	52	57	57	44	44	48	55
Morris20	Korea	84	84	67	67	73	73	145	145	94	94	115	115	104	104	127	127	125	125	88	90	52	52	113	113	30	30	68	68	60	60	29	29	54	54	107	107	59	61	51	51	52	52	57	70	45	45	48	55
Morris21	Korea	84	84	67	67	73	73	144	144	94	94	116	118	103	103	126	126	123	123	87	87	52	52	112	112	30	30	68	68	60	60	29	29	54	54	107	107	61	61	51	51	52	52	57	57	44	44	48	55
Morris22	Korea	84	84	67	67	73	73	144	144	94	94	116	120	103	103	126	126	126	126	88	88	52	52	113	113	30	30	68	68	60	60	29	29	54	54	116	116	56	64	51	51	52	52	57	69	44	44	48	55
Morris23	Korea	84	84	0	0	73	73	147	147	94	94	116	116	103	103	126	126	125	125	88	88	52	52	114	114	30	30	68	68	60	60	29	29	54	54	111	111	59	59	51	51	52	52	57	57	0	0	47	54
Morris24	Korea	86	86	69	69	73	73	147	147	96	96	115	115	104	104	127	127	126	126	88	91	53	53	114	115	32	32	70	70	60	60	31	31	54	54	111	115	56	56	52	52	52	52	57	57	0	0	47	54
Morris25	Korea	86	86	69	69	75	75	147	147	96	96	116	116	106	106	127	127	126	126	88	88	53	53	114	114	32	32	69	69	60	60	29	29	54	54	128	128	56	64	52	52	52	52	58	58	48	48	48	54
Morris26	Korea	84	84	67	67	73	73	145	147	94	94	118	120	104	104	127	127	124	124	87	87	53	53	114	114	30	30	69	69	60	60	29	29	54	54	131	131	55	55	52	52	52	52	57	70	48	48	48	54
Morris27	Korea	84	84	67	67	73	73	145	145	94	94	118	120	104	104	126	126	124	124	87	87	52	52	113	113	30	30	68	68	60	60	29	29	54	54	128	132	56	64	51	51	52	52	57	70	48	48	47	54
Morris28	Korea	84	84	71	71	73	73	145	145	94	94	116	116	104	104	126	126	125	125	87	87	52	52	113	113	30	30	68	68	60	60	29	29	54	54	132	132	56	62	51	51	49	49	57	57	0	0	47	59
Morris29	Korea	84	84	67	67	73	76	144	144	94	94	118	118	104	104	126	126	124	124	87	87	52	52	114	114	30	30	69	69	60	60	29	29	54	54	128	128	55	64	51	51	52	52	57	69	0	0	48	54
Morris30	Korea	84	84	66	66	73	73	145	145	94	94	116	116	103	103	126	126	124	124	88	90	52	52	113	113	30	30	68	68	60	60	29	29	54	54	132	132	54	54	51	51	52	52	57	57	44	44	48	54
Morris31	Korea	84	84	66	66	73	73	144	144	94	94	119	119	103	103	126	126	125	125	88	90	53	53	112	112	30	30	68	68	60	68	29	29	54	54	137	137	61	61	51	51	53	53	57	57	45	45	46	54
Morris32	Korea	84	84	66	66	76	76	145	145	94	94	118	118	103	103	126	126	125	125	89	89	53	53	114	114	30	30	68	68	60	60	25	29	54	54	132	132	54	66	51	51	52	52	57	57	44	44	48	55
Morris33	Korea	84	84	66	66	73	73	145	148	94	94	120	120	103	103	126	126	125	125	88	90	52	52	113	113	30	30	68	68	60	60	29	29	54	54	128	134	62	64	51	51	53	53	57	70	55	55	48	55
Morris34	Korea	84	84	67	67	73	73	145	148	94	94	116	116	103	103	126	126	124	124	88	88	52	52	113	113	30	30	68	68	60	60	29	29	54	54	134	134	55	55	51	51	52	52	57	57	0	0	48	55
Morris35	Korea	84	84	66	66	73	73	145	145	94	94	118	120	104	104	126	126	125	125	88	90	53	53	114	114	30	30	68	68	60	68	29	29	54	54	134	134	62	66	52	52	52	52	57	57	0	0	48	48
Morris40	Korea	0	0	66	66	73	73	144	144	94	94	119	119	104	104	126	127	125	125	88	88	52	52	113	113	30	30	68	68	60	60	29	29	54	54	135	135	0	0	51	51	52	52	57	57	48	48	46	54
mort424	Korea	84	84	65	65	73	73	145	145	94	94	116	119	103	103	127	127	123	123	87	87	52	52	113	121	30	30	69	69	60	60	29	29	54	54	131	131	61	61	51	51	52	52	57	57	44	44	48	55
mort50861	Korea	84	84	67	67	73	73	145	145	94	94	118	120	103	103	126	126	125	125	88	90	52	52	112	112	30	30	68	68	60	60	29	29	54	54	132	132	55	55	51	51	52	52	57	57	48	48	47	55
mort50862	Korea	84	84	67	67	73	73	144	144	94	94	116	116	103	103	126	126	126	126	87	87	53	53	113	113	30	30	68	68	60	60	29	29	54	54	128	136	64	64	51	51	52	52	57	57	0	0	47	54
[truncated: 22 more columns]
